# Supplementary material for: Flight and Reproduction Variations of Rice Leaf Roller, Cnaphalocrocis medinalis in Response to Different Rearing Temperatures
Source: Insects. 2021 Dec 2;12(12):1083. doi: 10.3390/insects12121083 (PMC8706861; doi:10.3390/insects12121083)
Supplement: Supplementary file 1 [file insects-12-01083-s001.zip]

Archive with 1 entries (1 files):
- insects-1486683-supplementary.pdf
